# Supplementary material for: Expression of Concern: Enhanced Protective Efficacy of Nonpathogenic Recombinant Leishmania tarentolae Expressing Cysteine Proteinases Combined with a Sand Fly Salivary Antigen
Source: PLoS Negl Trop Dis. 2021 Feb 17;15(2):e0009123. doi: 10.1371/journal.pntd.0009123 (PMC7888667; doi:10.1371/journal.pntd.0009123)
Supplement: S3 File — (ZIP) [file pntd.0009123.s003.zip]

Archive with 4 entries (4 files):
- Fig 4A.rar
- Fig 4B.rar
- Fig 4C.rar
- Fig 4D.rar
