# Supplementary material for: Expression of Concern: Enhanced Protective Efficacy of Nonpathogenic Recombinant Leishmania tarentolae Expressing Cysteine Proteinases Combined with a Sand Fly Salivary Antigen
Source: PLoS Negl Trop Dis. 2021 Feb 17;15(2):e0009123. doi: 10.1371/journal.pntd.0009123 (PMC7888667; doi:10.1371/journal.pntd.0009123)
Supplement: S4 File — (ZIP) [file pntd.0009123.s004.zip]

Archive with 6 entries (6 files):
- Fig 4C, G1, Uncropped.rar
- Fig 4C, G2, Uncropped.rar
- Fig 4C, G3, Uncropped.rar
- Fig 4C, G4, Uncropped.rar
- Fig 4C, G5, Uncropped.zip
- Fig 4C, G6, Uncropped.rar
